# Supplementary material for: Source-tracking of the Chinese Chikungunya viruses suggests that Indian subcontinent and Southeast Asia act as major hubs for the recent global spread of Chikungunya virus
Source: Virol J. 2021 Oct 11;18:203. doi: 10.1186/s12985-021-01665-2 (PMC8507386; doi:10.1186/s12985-021-01665-2)
Supplement: Supplementary file 1 — Additional file 1: Table S1. The CHIKV genomes used in this study. [file 12985_2021_1665_MOESM1_ESM.xlsx]

## Sheet: Sheet1
Table S1. The CHIKV genomes used in this study
NCBI Accession	Country	Continent	Year	Genotype	Tree Name
AB455493	Japan	East Asia	2006	Indian Ocean	AB455493/Japan/2006
AB455494	Japan	East Asia	2006	Indian Ocean	AB455494/Japan/2006
AM258990	Reunion	Indian Ocean	2005	Indian Ocean	AM258990/Reunion/2005
AM258991	Seychelles	Indian Ocean	2005	Indian Ocean	AM258991/Seychelles/2005
AM258992	Reunion	Indian Ocean	2006	Indian Ocean	AM258992/Reunion/2006
AM258993	Reunion	Indian Ocean	2006	Indian Ocean	AM258993/Reunion/2006
AM258994	Reunion	Indian Ocean	2006	Indian Ocean	AM258994/Reunion/2006
AY726732	Senegal	Africa	1983	West Africa	AY726732/Senegal/1983
DQ443544	Reunion	Indian Ocean	2006	Indian Ocean	DQ443544/Reunion/2006
EF012359	Mauritius	Indian Ocean	2006	Indian Ocean	EF012359/Mauritius/2006
EF027134	India	South Asia	2006	Indian Ocean	EF027134/India/2006
EF027135	India	South Asia	2006	Indian Ocean	EF027135/India/2006
EF027136	India	South Asia	2006	Indian Ocean	EF027136/India/2006
EF027137	India	South Asia	2006	Indian Ocean	EF027137/India/2006
EF027138	India	South Asia	2006	Indian Ocean	EF027138/India/2006
EF027139	India	South Asia	2000	Central Africa	EF027139/India/2000
EF027140	India	South Asia/Indian Subcontinent	1963	Asian	EF027140/India/1963
EF027141	India	South Asia	1973	Asian	EF027141/India/1973
EF210157	India	South Asia	2006	Indian Ocean	EF210157/India/2006
EU037962	Mauritius	Indian Ocean	2006	Indian Ocean	EU037962/Mauritius/2006
EU244823	Italy	Europe	2007	Indian Ocean	EU244823/Italy/2007
EU372006	India	South Asia	2007	Indian Ocean	EU372006/India/2007
EU564334	Mauritius	Indian Ocean	2006	Indian Ocean	EU564334/Mauritius/2006
EU564335	India	South Asia	2006	Indian Ocean	EU564335/India/2006
EU703759	Malaysia	Southeast Asia	2006	Asian	EU703759/Malaysia/2006
EU703760	Malaysia	Southeast Asia	2006	Asian	EU703760/Malaysia/2006
EU703761	Malaysia	Southeast Asia	2006	Asian	EU703761/Malaysia/2006
EU703762	Malaysia	Southeast Asia	2006	Asian	EU703762/Malaysia/2006
FJ000062	India	South Asia	2006	Indian Ocean	FJ000062/India/2006
FJ000063	India	South Asia	2006	Indian Ocean	FJ000063/India/2006
FJ000064	India	South Asia	2006	Indian Ocean	FJ000064/India/2006
FJ000065	India	South Asia	2006	Indian Ocean	FJ000065/India/2006
FJ000066	India	South Asia	2006	Indian Ocean	FJ000066/India/2006
FJ000067	India	South Asia	2006	Indian Ocean	FJ000067/India/2006
FJ000068	India	South Asia	2006	Indian Ocean	FJ000068/India/2006
FJ000069	India	South Asia	2007	Indian Ocean	FJ000069/India/2007
FJ445426	Sri Lanka	South Asia	2008	Indian Ocean	FJ445426/Sri Lanka/2008
FJ445427	Sri Lanka	South Asia	2007	Indian Ocean	FJ445427/Sri Lanka/2007
FJ445428	Sri Lanka	South Asia	2007	Indian Ocean	FJ445428/Sri Lanka/2007
FJ445430	Singapore	Southeast Asia	2008	Indian Ocean	FJ445430/Singapore/2008
FJ445431	Singapore	Southeast Asia	2008	Indian Ocean	FJ445431/Singapore/2008
FJ445432	Singapore	Southeast Asia	2008	Indian Ocean	FJ445432/Singapore/2008
FJ445433	Singapore	Southeast Asia	2008	Indian Ocean	FJ445433/Singapore/2008
FJ445443	Singapore	Southeast Asia	2008	Indian Ocean	FJ445443/Singapore/2008
FJ445445	Singapore	Southeast Asia	2008	Indian Ocean	FJ445445/Singapore/2008
FJ445463	Singapore	Southeast Asia	2008	Indian Ocean	FJ445463/Singapore/2008
FJ445484	Singapore	Southeast Asia	2008	Indian Ocean	FJ445484/Singapore/2008
FJ445502	Singapore	Southeast Asia	2008	Indian Ocean	FJ445502/Singapore/2008
FJ445510	Singapore	Southeast Asia	2008	Indian Ocean	FJ445510/Singapore/2008
FJ445511	Singapore	Southeast Asia	2008	Indian Ocean	FJ445511/Singapore/2008
FJ513628	Sri Lanka	South Asia	2008	Indian Ocean	FJ513628/Sri Lanka/2008
FJ513629	Sri Lanka	South Asia	2008	Indian Ocean	FJ513629/Sri Lanka/2008
FJ513632	Sri Lanka	South Asia	2008	Indian Ocean	FJ513632/Sri Lanka/2008
FJ513635	Sri Lanka	South Asia	2008	Indian Ocean	FJ513635/Sri Lanka/2008
FJ513637	Sri Lanka	South Asia	2008	Indian Ocean	FJ513637/Sri Lanka/2008
FJ513645	Sri Lanka	South Asia	2008	Indian Ocean	FJ513645/Sri Lanka/2008
FJ513654	Sri Lanka	South Asia	2008	Indian Ocean	FJ513654/Sri Lanka/2008
FJ513657	Sri Lanka	South Asia	2008	Indian Ocean	FJ513657/Sri Lanka/2008
FJ513673	Sri Lanka	South Asia	2008	Indian Ocean	FJ513673/Sri Lanka/2008
FJ513675	Sri Lanka	South Asia	2008	Indian Ocean	FJ513675/Sri Lanka/2008
FJ513679	Sri Lanka	South Asia	2008	Indian Ocean	FJ513679/Sri Lanka/2008
FJ807896	Singapore	Southeast Asia	2006	Indian Ocean	FJ807896/Singapore/2006
FJ807897	Indonesia	Southeast Asia	2007	Asian	FJ807897/Indonesia/2007
FJ807898	Bangladesh	South Asia	2008	Indian Ocean	FJ807898/Bangladesh/2008
FJ807899	Malaysia	Southeast Asia	2008	Indian Ocean	FJ807899/Malaysia/2008
FJ959103	Mauritius	Indian Ocean	2006	Indian Ocean	FJ959103/Mauritius/2006
FN295483	Malaysia	Southeast Asia	2006	Asian	FN295483/Malaysia/2006
FN295484	Malaysia	Southeast Asia	2006	Asian	FN295484/Malaysia/2006
FN295485	Malaysia	Southeast Asia	2008	Indian Ocean	FN295485/Malaysia/2008
FN295487	Malaysia	Southeast Asia	2008	Indian Ocean	FN295487/Malaysia/2008
FR687340	Malaysia	Southeast Asia	2008	Indian Ocean	FR687340/Malaysia/2008
FR687341	Malaysia	Southeast Asia	2008	Indian Ocean	FR687341/Malaysia/2008
FR687342	Malaysia	Southeast Asia	2008	Indian Ocean	FR687342/Malaysia/2008
FR687343	Malaysia	Southeast Asia	2008	Indian Ocean	FR687343/Malaysia/2008
FR687344	Malaysia	Southeast Asia	2009	Indian Ocean	FR687344/Malaysia/2009
FR687345	Malaysia	Southeast Asia	2009	Indian Ocean	FR687345/Malaysia/2009
FR687346	Malaysia	Southeast Asia	2009	Indian Ocean	FR687346/Malaysia/2009
FR687347	Malaysia	Southeast Asia	2009	Indian Ocean	FR687347/Malaysia/2009
FR687348	Malaysia	Southeast Asia	2009	Indian Ocean	FR687348/Malaysia/2009
FR717336	France	Europe	2005	Indian Ocean	FR717336/France/2005
FR717337	France	Europe	2005	Indian Ocean	FR717337/France/2005
GQ428210	India	South Asia	2006	Indian Ocean	GQ428210/India/2006
GQ428211	India	South Asia	2006	Indian Ocean	GQ428211/India/2006
GQ428212	India	South Asia	2007	Indian Ocean	GQ428212/India/2007
GQ428213	India	South Asia	2007	Indian Ocean	GQ428213/India/2007
GQ428214	India	South Asia	2008	Indian Ocean	GQ428214/India/2008
GQ428215	India	South Asia	2008	Indian Ocean	GQ428215/India/2008
GQ905863	Thailand	Southeast Asia	2009	Indian Ocean	GQ905863/Thailand/2009
GU013528	Sri Lanka	South Asia	2008	Indian Ocean	GU013528/Sri Lanka/2008
GU013529	Sri Lanka	South Asia	2008	Indian Ocean	GU013529/Sri Lanka/2008
GU013530	Sri Lanka	South Asia	2008	Indian Ocean	GU013530/Sri Lanka/2008
GU189061	Sri Lanka	South Asia	2006	Indian Ocean	GU189061/Sri Lanka/2006
GU199350	China	East Asia	2008	Indian Ocean	GU199350/China-Guangdong/2008
GU199351	China	East Asia	2008	Indian Ocean	GU199351/China-Guangdong/2008
GU199352	China	East Asia	2008	Indian Ocean	GU199352/China-Guangdong/2008
GU199353	China	East Asia	2008	Indian Ocean	GU199353/China-Guangdong/2008
GU301779	Thailand	Southeast Asia	2009	Indian Ocean	GU301779/Thailand/2009
GU301780	Thailand	Southeast Asia	2008	Indian Ocean	GU301780/Thailand/2008
GU301781	Thailand	Southeast Asia	2009	Indian Ocean	GU301781/Thailand/2009
GU908223	Thailand	Southeast Asia	2009	Indian Ocean	GU908223/Thailand/2009
HE806461	New Caledonia	South Pacific	2011	Asian	HE806461/New Caledonia/2011
HM045784	Central African Republic	Africa	1984	Central Africa	HM045784/Central African Republic/1984
HM045785	Senegal	Africa	1966	West Africa	HM045785/Senegal/1966
HM045786	Nigeria	Africa	1964	West Africa	HM045786/Nigeria/1964
HM045787	Thailand	Southeast Asia	1995	Asian	HM045787/Thailand/1995
HM045788	India	South Asia	1973	Asian	HM045788/India/1973
HM045789	Thailand	Southeast Asia	1988	Asian	HM045789/Thailand/1988
HM045790	Philippines	Southeast Asia	1985	Asian	HM045790/Philippines/1985
HM045791	Indonesia	Southeast Asia	1983	Asian	HM045791/Indonesia/1983
HM045792	South Africa	Africa	1956	East/South Africa	HM045792/South Africa/1956
HM045794	USA	North America	2006	Indian Ocean	HM045794/USA/2006
HM045795	South Africa	Africa	1976	East/South Africa	HM045795/South Africa/1976
HM045796	Thailand	Southeast Asia	1995	Asian	HM045796/Thailand/1995
HM045797	Indonesia	Southeast Asia	1985	Asian	HM045797/Indonesia/1985
HM045798	Senegal	Africa	1966	West Africa	HM045798/Senegal/1966
HM045799	Sri Lanka	South Asia	2007	Indian Ocean	HM045799/Sri Lanka/2007
HM045800	Philippines	Southeast Asia	1985	Asian	HM045800/Philippines/1985
HM045801	Sri Lanka	South Asia	2007	Indian Ocean	HM045801/Sri Lanka/2007
HM045802	Thailand	Southeast Asia	1995	Asian	HM045802/Thailand/1995
HM045803	India	South Asia	1963	Asian	HM045803/India/1963
HM045805	South Africa	Africa	1976	East/South Africa	HM045805/South Africa/1976
HM045806	India	South Asia	1986	East/South Africa	HM045806/India/1986
HM045807	Nigeria	Africa	1965	West Africa	HM045807/Nigeria/1965
HM045808	Thailand	Southeast Asia	1978	Asian	HM045808/Thailand/1978
HM045809	Republic of the Congo	Africa	1960	East/South Africa	HM045809/Democratic Rrepublic of the Congo/1960
HM045810	Thailand	Southeast Asia	1958	Asian	HM045810/Thailand/1958
HM045811	Tanzania	Africa	1953	East/South Africa	HM045811/Tanzania/1953
HM045812	Uganda	Africa	1982	Central Africa	HM045812/Uganda/1982
HM045813	India	South Asia	1963	Asian	HM045813/India/1963
HM045814	Thailand	Southeast Asia	1975	Asian	HM045814/Thailand/1975
HM045815	Senegal	Africa	1905	West Africa	HM045815/Senegal/1905
HM045816	Senegal	Africa	1966	West Africa	HM045816/Senegal/1966
HM045817	Senegal	Africa	2005	West Africa	HM045817/Senegal/2005
HM045818	Cote d_Ivoire	Africa	1981	West Africa	HM045818/Cote d_Ivoire/1981
HM045819	Senegal	Africa	1993	West Africa	HM045819/Senegal/1993
HM045820	Cote d_Ivoire	Africa	1993	West Africa	HM045820/Cote d_Ivoire/1993
HM045821	Senegal	Africa	1963	East/South Africa	HM045821/Senegal/1963
HM045822	Central African Republic	Africa	1978	Central Africa	HM045822/Central African Republic/1978
HM045823	Angola	Africa	1962	Central Africa	HM045823/Angola/1962
HQ456251	Comoros	Africa	2004	Indian Ocean	HQ456251/Comoros/2004
HQ456252	Comoros	Africa	2004	Indian Ocean	HQ456252/Comoros/2004
HQ456253	Comoros	Africa	2004	Indian Ocean	HQ456253/Comoros/2004
HQ456254	Kenya	Africa	2004	Indian Ocean	HQ456254/Kenya/2004
HQ456255	Kenya	Africa	2004	Indian Ocean	HQ456255/Kenya/2004
HQ846356	China	East Asia	2010	Indian Ocean	HQ846356/China-Guangdong/2010
HQ846357	China	East Asia	2010	Indian Ocean	HQ846357/China-Guangdong/2010
HQ846358	China	East Asia	2010	Indian Ocean	HQ846358/China-Guangdong/2010
HQ846359	China	East Asia	2010	Indian Ocean	HQ846359/China-Guangdong/2010
JF274082	India	South Asia	2006	Indian Ocean	JF274082/India/2006
JN558834	India	South Asia	2009	Indian Ocean	JN558834/India/2009
JN558835	India	South Asia	2008	Indian Ocean	JN558835/India/2008
JN558836	India	South Asia	2009	Indian Ocean	JN558836/India/2009
JQ067624	China	East Asia	2010	Central Africa	JQ067624/China-Guangdong/2010
JQ861253	Cambodia	Southeast Asia	2011	Indian Ocean	JQ861253/Cambodia/2011
JQ861254	Cambodia	Southeast Asia	2011	Indian Ocean	JQ861254/Cambodia/2011
JQ861255	Cambodia	Southeast Asia	2011	Indian Ocean	JQ861255/Cambodia/2011
JQ861256	Cambodia	Southeast Asia	2011	Indian Ocean	JQ861256/Cambodia/2011
JQ861257	Cambodia	Southeast Asia	2011	Indian Ocean	JQ861257/Cambodia/2011
JQ861258	Cambodia	Southeast Asia	2011	Indian Ocean	JQ861258/Cambodia/2011
JQ861260	Cambodia	Southeast Asia	2011	Indian Ocean	JQ861260/Cambodia/2011
JX088705	China	East Asia	2010	Indian Ocean	JX088705/China-Guangdong/2010
KC614648	Yemen	West Asia	2011	Indian Ocean	KC614648/Yemen/2011
KC862329	Indonesia	Southeast Asia	2010	Indian Ocean	KC862329/Indonesia/2010
KF151174	Myanmar	Southeast Asia	2009	Indian Ocean	KF151174/Myanmar/2009
KF151175	Myanmar	Southeast Asia	2009	Indian Ocean	KF151175/Myanmar/2009
KF318729	China	East Asia	2012	Asian	KF318729/China-Zhejiang/2012
KF590564	Myanmar	Southeast Asia	2010	Indian Ocean	KF590564/Myanmar/2010
KF590565	Myanmar	Southeast Asia	2010	Indian Ocean	KF590565/Myanmar/2010
KF590566	Myanmar	Southeast Asia	2010	Indian Ocean	KF590566/Myanmar/2010
KF590567	Myanmar	Southeast Asia	2010	Indian Ocean	KF590567/Myanmar/2010
KJ451622	Micronesia	South Pacific	2013	Asian	KJ451622/Micronesia/2013
KJ451623	Micronesia	South Pacific	2013	Asian	KJ451623/Micronesia/2013
KJ451624	Virgin Islands	Central America/Caribbean	2014	Asian	KJ451624/British Virgin Islands/2014
KJ579184	Thailand	Southeast Asia	2013	Indian Ocean	KJ579184/Thailand/2013
KJ579185	Thailand	Southeast Asia	2013	Indian Ocean	KJ579185/Thailand/2013
KJ579186	Thailand	Southeast Asia	2013	Indian Ocean	KJ579186/Thailand/2013
KJ579187	Thailand	Southeast Asia	2013	Indian Ocean	KJ579187/Thailand/2013
KJ679577	India	South Asia	2011	East/South Africa	KJ679577/India/2011
KJ679578	India	South Asia	2011	Indian Ocean	KJ679578/India/2011
KJ689452	Micronesia	South Pacific	2013	Asian	KJ689452/Micronesia/2013
KJ689453	Micronesia	South Pacific	2013	Asian	KJ689453/Micronesia/2013
KJ796844	India	South Asia	2009	Indian Ocean	KJ796844/India/2009
KJ796845	India	South Asia	2009	Indian Ocean	KJ796845/India/2009
KJ796846	India	South Asia	2009	Indian Ocean	KJ796846/India/2009
KJ796847	Thailand	Southeast Asia	2009	Indian Ocean	KJ796847/Thailand/2009
KJ796848	Thailand	Southeast Asia	2008	Indian Ocean	KJ796848/Thailand/2008
KJ796849	Thailand	Southeast Asia	2008	Indian Ocean	KJ796849/Thailand/2008
KJ796850	Thailand	Southeast Asia	2009	Indian Ocean	KJ796850/Thailand/2009
KJ796851	Thailand	Southeast Asia	2008	Indian Ocean	KJ796851/Thailand/2008
KJ796852	Thailand	Southeast Asia	2009	Indian Ocean	KJ796852/Thailand/2009
KM673291	Indonesia	Southeast Asia	2013	Asian	KM673291/Indonesia/2013
KM923917	Malaysia	Southeast Asia	2007	Asian	KM923917/Malaysia/2007
KM923918	Malaysia	Southeast Asia	2007	Asian	KM923918/Malaysia/2007
KM923919	Malaysia	Southeast Asia	2007	Asian	KM923919/Malaysia/2007
KM923920	Malaysia	Southeast Asia	2007	Asian	KM923920/Malaysia/2007
KP003807	France	Europe	2006	Indian Ocean	KP003807/France/2006
KP003808	Madagascar	Indian Ocean	2006	Indian Ocean	KP003808/Madagascar/2006
KP003809	Mayotte	Indian Ocean	2006	Indian Ocean	KP003809/Mayotte/2006
KP003810	Italy	Europe	2007	Indian Ocean	KP003810/Italy/2007
KP003811	Italy	Europe	2007	Indian Ocean	KP003811/Italy/2007
KP003812	Gabon	Africa	2007	Central Africa	KP003812/Gabon/2007
KP003813	Republic of the Congo	Africa	2011	Central Africa	KP003813/Republic of the Congo/2011
KP164568	Brazil	South America	2014	Central Africa	KP164568/Brazil/2014
KP164569	Brazil	South America	2014	Central Africa	KP164569/Brazil/2014
KP164570	Brazil	South America	2014	Central Africa	KP164570/Brazil/2014
KP164571	Brazil	South America	2014	Asian	KP164571/Brazil/2014
KP164572	Brazil	South America	2014	Asian	KP164572/Brazil/2014
KP164869	Thailand	Southeast Asia	2009	Indian Ocean	KP164869/Thailand/2009
KP851709	Mexico	Central America/Caribbean	2014	Asian	KP851709/Mexico/2014
KP851710	Mexico	Central America/Caribbean	2014	Asian	KP851710/Mexico/2014
KR046227	Trinidad and Tobago	Central America/Caribbean	2014	Asian	KR046227/Trinidad and Tobago/2014
KR046228	Trinidad and Tobago	Central America/Caribbean	2014	Asian	KR046228/Trinidad and Tobago/2014
KR046229	Trinidad and Tobago	Central America/Caribbean	2014	Asian	KR046229/Trinidad and Tobago/2014
KR046230	Trinidad and Tobago	Central America/Caribbean	2014	Asian	KR046230/Trinidad and Tobago/2014
KR046231	Trinidad and Tobago	Central America/Caribbean	2014	Asian	KR046231/Trinidad and Tobago/2014
KR046232	Trinidad and Tobago	Central America/Caribbean	2014	Asian	KR046232/Trinidad and Tobago/2014
KR046233	Trinidad and Tobago	Central America/Caribbean	2014	Asian	KR046233/Trinidad and Tobago/2014
KR046234	Trinidad and Tobago	Central America/Caribbean	2014	Asian	KR046234/Trinidad and Tobago/2014
KR264949	Puerto Rico	Central America/Caribbean	2014	Asian	KR264949/Puerto Rico/2014
KR264951	Puerto Rico	Central America/Caribbean	2014	Asian	KR264951/Puerto Rico/2014
KR559470	Puerto Rico	Central America/Caribbean	2014	Asian	KR559470/Puerto Rico/2014
KR559471	El Salvador	Central America/Caribbean	2014	Asian	KR559471/El Salvador/2014
KR559472	El Salvador	Central America/Caribbean	2014	Asian	KR559472/El Salvador/2014
KR559473	French Polynesia	South Pacific	2015	Asian	KR559473/French Polynesia/2015
KR559474	Puerto Rico	Central America/Caribbean	2014	Asian	KR559474/Puerto Rico/2014
KR559475	El Salvador	Central America/Caribbean	2014	Asian	KR559475/El Salvador/2014
KR559476	Haiti	Central America/Caribbean	2014	Asian	KR559476/Haiti/2014
KR559477	Dominica	Central America/Caribbean	2014	Asian	KR559477/Dominican Republic/2014
KR559478	Haiti	Central America/Caribbean	2014	Asian	KR559478/Haiti/2014
KR559479	Dominica	Central America/Caribbean	2014	Asian	KR559479/Dominican Republic/2014
KR559480	Virgin Islands	Central America/Caribbean	2014	Asian	KR559480/Virgin Islands/2014
KR559481	Guatemala	Central America/Caribbean	2014	Asian	KR559481/Guatemala/2014
KR559482	Virgin Islands	Central America/Caribbean	2014	Asian	KR559482/Virgin Islands/2014
KR559483	Puerto Rico	Central America/Caribbean	2014	Asian	KR559483/Puerto Rico/2014
KR559484	El Salvador	Central America/Caribbean	2014	Asian	KR559484/El Salvador/2014
KR559485	Virgin Islands	Central America/Caribbean	2014	Asian	KR559485/Virgin Islands/2014
KR559486	Panama	Central America/Caribbean	2014	Asian	KR559486/Panama/2014
KR559487	Honduras	Central America/Caribbean	2014	Asian	KR559487/Honduras/2014
KR559488	Honduras	Central America/Caribbean	2014	Asian	KR559488/Honduras/2014
KR559489	Jamaica	Central America/Caribbean	2014	Asian	KR559489/Jamaica/2014
KR559490	French Guiana	South America	2014	Asian	KR559490/Guyana/2014
KR559491	Colombia	South America	2014	Asian	KR559491/Colombia/2014
KR559492	Saint Lucia	Central America/Caribbean	2014	Asian	KR559492/Saint Lucia/2014
KR559493	American somoa	South Pacific	2014	Asian	KR559493/American somoa/2014
KR559494	Virgin Islands	Central America/Caribbean	2014	Asian	KR559494/Virgin Islands/2014
KR559495	Puerto Rico	Central America/Caribbean	2014	Asian	KR559495/Puerto Rico/2014
KR559496	French Guiana	South America	2014	Asian	KR559496/Guyana/2014
KR559497	Saint Barts	Central America/Caribbean	2014	Asian	KR559497/Saint Barts/2014
KR559498	Dominica	Central America/Caribbean	2014	Asian	KR559498/Dominican Republic/2014
KT192707	Nicaragua	Central America/Caribbean	2014	Asian	KT192707/Nicaragua/2014
KT308159	Philippines	Southeast Asia	2012	Asian	KT308159/Philippines/2012
KT308160	Philippines	Southeast Asia	2012	Asian	KT308160/Philippines/2012
KT308161	Philippines	Southeast Asia	2012	Asian	KT308161/Philippines/2012
KT308162	Philippines	Southeast Asia	2012	Asian	KT308162/Philippines/2012
KT308163	Philippines	Southeast Asia	2012	Asian	KT308163/Philippines/2012
KT324224	Malaysia	Southeast Asia	2008	Indian Ocean	KT324224/Malaysia/2008
KT324225	Malaysia	Southeast Asia	2009	Indian Ocean	KT324225/Malaysia/2009
KT324226	Malaysia	Southeast Asia	2009	Indian Ocean	KT324226/Malaysia/2009
KT324227	Malaysia	Southeast Asia	2009	Indian Ocean	KT324227/Malaysia/2009
KT324228	Malaysia	Southeast Asia	2009	Indian Ocean	KT324228/Malaysia/2009
KT327163	Mexico	Central America/Caribbean	2014	Asian	KT327163/Mexico/2014
KT327164	Mexico	Central America/Caribbean	2014	Asian	KT327164/Mexico/2014
KT327165	Mexico	Central America/Caribbean	2014	Asian	KT327165/Mexico/2014
KT327166	Mexico	Central America/Caribbean	2014	Asian	KT327166/Mexico/2014
KT327167	Mexico	Central America/Caribbean	2014	Asian	KT327167/Mexico/2014
KT336777	India	South Asia	2009	Indian Ocean	KT336777/India/2009
KT336778	India	South Asia	2010	Indian Ocean	KT336778/India/2010
KT336779	India	South Asia	2012	Indian Ocean	KT336779/India/2012
KT336780	India	South Asia	2012	Indian Ocean	KT336780/India/2012
KT336781	India	South Asia	2013	Indian Ocean	KT336781/India/2013
KT336782	India	South Asia	2013	Indian Ocean	KT336782/India/2013
KT449801	Reunion	Indian Ocean	2006	Indian Ocean	KT449801/Reunion/2006
KU355832	Brazil	South America	2015	Asian	KU355832/Brazil/2015
KU365366	Mexico	Central America/Caribbean	2014	Asian	KU365366/Mexico/2014
KU365367	Mexico	Central America/Caribbean	2014	Asian	KU365367/Mexico/2014
KU365368	Mexico	Central America/Caribbean	2014	Asian	KU365368/Mexico/2014
KU365370	Bangladesh	South Asia	2011	Indian Ocean	KU365370/Bangladesh/2011
KU365371	Bangladesh	South Asia	2011	Indian Ocean	KU365371/Bangladesh/2011
KU365372	Colombia	South America	2014	Asian	KU365372/Colombia/2014
KU365373	Colombia	South America	2014	Asian	KU365373/Colombia/2014
KU365374	Venezuela	South America	2014	Asian	KU365374/Venezuela/2014
KU940225	Brazil	South America	2015	Central Africa	KU940225/Brazil/2015
KX009167	Thailand	Southeast Asia	2013	Indian Ocean	KX009167/Thailand/2013
KX009168	Thailand	Southeast Asia	2013	Indian Ocean	KX009168/Thailand/2013
KX009169	Thailand	Southeast Asia	2013	Indian Ocean	KX009169/Thailand/2013
KX009170	Thailand	Southeast Asia	2013	Indian Ocean	KX009170/Thailand/2013
KX009171	Thailand	Southeast Asia	2013	Indian Ocean	KX009171/Thailand/2013
KX097982	Indonesia	Southeast Asia	2015	Asian	KX097982/Indonesia/2015
KX097988	Indonesia	Southeast Asia	2015	Asian	KX097988/Indonesia/2015
KX228391	Brazil	South America	2016	Central Africa	KX228391/Brazil/2016
KX262986	Senegal	Africa	1983	West Africa	KX262986/Senegal/1983
KX262987	Thailand	Southeast Asia	1996	Asian	KX262987/Thailand/1996
KX262988	Thailand	Southeast Asia	1988	Asian	KX262988/Thailand/1988
KX262989	Italy	Europe	2007	Indian Ocean	KX262989/Italy/2007
KX262992	Guadeloupe	Central America/Caribbean	2014	Asian	KX262992/Guadeloupe/2014
KX262993	Italy	Europe	2007	Indian Ocean	KX262993/Italy/2007
KX262994	French Guiana	South America	2014	Asian	KX262994/French Guiana/2014
KX262995	Senegal	Africa	1983	West Africa	KX262995/Senegal/1983
KX262996	Cameroon	Africa	2006	Central Africa	KX262996/Cameroon/2006
KX262997	Malaysia	Southeast Asia	2009	Indian Ocean	KX262997/Malaysia/2009
KX496989	Colombia	South America	2016	Asian	KX496989/Colombia/2016
KX619422	India	South Asia	2014	Indian Ocean	KX619422/India/2014
KX619423	India	South Asia	2014	Indian Ocean	KX619423/India/2014
KX619424	India	South Asia	2015	Indian Ocean	KX619424/India/2015
KX619425	India	South Asia	2015	Indian Ocean	KX619425/India/2015
KX619426	India	South Asia	2015	Indian Ocean	KX619426/India/2015
KX702401	Haiti	Central America/Caribbean	2014	Asian	KX702401/Haiti/2014
KX702402	Haiti	Central America/Caribbean	2014	Asian	KX702402/Haiti/2014
KY038946	Central African Republic	Africa	1975	Central Africa	KY038946/Central African Republic/1975
KY038947	Central African Republic	Africa	1983	Central Africa	KY038947/Central African Republic/1983
KY055011	Brazil	South America	2016	Central Africa	KY055011/Brazil/2016
KY057363	India	South Asia	2016	Indian Ocean	KY057363/India/2016
KY124328	Brazil	South America	2016	Central Africa	KY124328/Brazil/2016
KY124329	Brazil	South America	2016	Central Africa	KY124329/Brazil/2016
KY272961	Dominica	Central America/Caribbean	2014	Asian	KY272961/Dominican Republic/2014
KY272962	Dominica	Central America/Caribbean	2014	Asian	KY272962/Dominican Republic/2014
KY272963	Dominica	Central America/Caribbean	2014	Asian	KY272963/Dominican Republic/2014
KY272964	Dominica	Central America/Caribbean	2014	Asian	KY272964/Dominican Republic/2014
KY272965	Dominica	Central America/Caribbean	2014	Asian	KY272965/Dominican Republic/2014
KY272966	Dominica	Central America/Caribbean	2014	Asian	KY272966/Dominican Republic/2014
KY272967	Dominica	Central America/Caribbean	2014	Asian	KY272967/Dominican Republic/2014
KY272968	Dominica	Central America/Caribbean	2014	Asian	KY272968/Dominican Republic/2014
KY272969	Dominica	Central America/Caribbean	2014	Asian	KY272969/Dominican Republic/2014
KY272970	Dominica	Central America/Caribbean	2014	Asian	KY272970/Dominican Republic/2014
KY415978	Haiti	Central America/Caribbean	2014	Asian	KY415978/Haiti/2014
KY415979	Haiti	Central America/Caribbean	2014	Asian	KY415979/Haiti/2014
KY415980	Haiti	Central America/Caribbean	2014	Asian	KY415980/Haiti/2014
KY415981	Haiti	Central America/Caribbean	2014	Asian	KY415981/Haiti/2014
KY415982	Haiti	Central America/Caribbean	2014	Asian	KY415982/Haiti/2014
KY415983	Haiti	Central America/Caribbean	2014	Asian	KY415983/Haiti/2014
KY415984	Haiti	Central America/Caribbean	2014	Asian	KY415984/Haiti/2014
KY415985	Haiti	Central America/Caribbean	2014	Asian	KY415985/Haiti/2014
KY435454	Trinidad and Tobago	Central America/Caribbean	2011	Asian	KY435454/Trinidad and Tobago/2011
KY435455	Anguilla	Central America/Caribbean	2014	Asian	KY435455/Anguilla/2014
KY435456	Suriname	South America	2014	Asian	KY435456/Suriname/2014
KY435457	Montserrat	Central America/Caribbean	2014	Asian	KY435457/Montserrat/2014
KY435458	French Guiana	South America	2014	Asian	KY435458/Guyana/2014
KY435459	Cayman Islands	Central America/Caribbean	2014	Asian	KY435459/Cayman Islands/2014
KY435460	Cayman Islands	Central America/Caribbean	2014	Asian	KY435460/Cayman Islands/2014
KY435461	Jamaica	Central America/Caribbean	2014	Asian	KY435461/Jamaica/2014
KY435462	Jamaica	Central America/Caribbean	2014	Asian	KY435462/Jamaica/2014
KY435463	Suriname	South America	2014	Asian	KY435463/Suriname/2014
KY435464	Barbados	Central America/Caribbean	2014	Asian	KY435464/Barbados/2014
KY435465	Trinidad and Tobago	Central America/Caribbean	2014	Asian	KY435465/Trinidad and Tobago/2014
KY435466	Barbados	Central America/Caribbean	2014	Asian	KY435466/Barbados/2014
KY435467	Montserrat	Central America/Caribbean	2014	Asian	KY435467/Montserrat/2014
KY435468	Jamaica	Central America/Caribbean	2014	Asian	KY435468/Jamaica/2014
KY435469	Grenada	Central America/Caribbean	2014	Asian	KY435469/Grenada/2014
KY435470	Bahamas	Central America/Caribbean	2014	Asian	KY435470/Bahamas/2014
KY435471	Turks and Caicos Islands	Central America/Caribbean	2014	Asian	KY435471/Turks and Caicos Islands/2014
KY435472	Grenada	Central America/Caribbean	2014	Asian	KY435472/Grenada/2014
KY435473	Saint Lucia	Central America/Caribbean	2014	Asian	KY435473/Saint Lucia/2014
KY435474	Saint Lucia	Central America/Caribbean	2014	Asian	KY435474/Saint Lucia/2014
KY435475	Saint Vincent and the Grenadines	Central America/Caribbean	2014	Asian	KY435475/Saint Vincent and the Grenadines/2014
KY435476	Turks and Caicos Islands	Central America/Caribbean	2014	Asian	KY435476/Turks and Caicos Islands/2014
KY435477	French Guiana	South America	2014	Asian	KY435477/Guyana/2014
KY435478	French Guiana	South America	2014	Asian	KY435478/Guyana/2014
KY435479	Antigua and Barbuda	Central America/Caribbean	2014	Asian	KY435479/Antigua and Barbuda/2014
KY435480	Haiti	Central America/Caribbean	2014	Asian	KY435480/Haiti/2014
KY435481	Saint Lucia	Central America/Caribbean	2014	Asian	KY435481/Saint Lucia/2014
KY435482	Saint Kitts and Nevis	Central America/Caribbean	2014	Asian	KY435482/Saint Kitts and Nevis/2014
KY435483	Anguilla	Central America/Caribbean	2014	Asian	KY435483/Anguilla/2014
KY435484	Dominica	Central America/Caribbean	2014	Asian	KY435484/Dominica/2014
KY435485	Dominica	Central America/Caribbean	2014	Asian	KY435485/Dominica/2014
KY435486	Virgin Islands	Central America/Caribbean	2014	Asian	KY435486/British Virgin Islands/2014
KY575565	USA	North America	2014	Asian	KY575565/USA/2014
KY575566	USA	North America	2014	Asian	KY575566/USA/2014
KY575567	USA	North America	2006	Indian Ocean	KY575567/USA/2006
KY575568	USA	North America	2006	Indian Ocean	KY575568/USA/2006
KY575569	USA	North America	2014	Asian	KY575569/USA/2014
KY575570	USA	North America	2008	Indian Ocean	KY575570/USA/2008
KY575571	USA	North America	2006	Indian Ocean	KY575571/USA/2006
KY575572	USA	North America	2014	Asian	KY575572/USA/2014
KY575573	USA	North America	2014	Asian	KY575573/USA/2014
KY575574	USA	North America	1995	Central Africa	KY575574/USA/1995
KY680347	USA	North America	2014	Asian	KY680347/USA/2014
KY680348	USA	North America	2014	Asian	KY680348/USA/2014
KY680349	USA	North America	2014	Asian	KY680349/USA/2014
KY680350	USA	North America	2014	Asian	KY680350/USA/2014
KY680351	USA	North America	2014	Asian	KY680351/USA/2014
KY680352	USA	North America	2014	Asian	KY680352/USA/2014
KY680353	USA	North America	2014	Asian	KY680353/USA/2014
KY680354	USA	North America	2014	Asian	KY680354/USA/2014
KY680355	USA	North America	2014	Asian	KY680355/USA/2014
KY680356	USA	North America	2014	Asian	KY680356/USA/2014
KY680357	USA	North America	2014	Asian	KY680357/USA/2014
KY680358	USA	North America	2014	Asian	KY680358/USA/2014
KY680359	USA	North America	2014	Asian	KY680359/USA/2014
KY680360	USA	North America	2014	Asian	KY680360/USA/2014
KY680361	USA	North America	2014	Asian	KY680361/USA/2014
KY680362	USA	North America	2014	Asian	KY680362/USA/2014
KY680363	USA	North America	2014	Asian	KY680363/USA/2014
KY680364	USA	North America	2014	Asian	KY680364/USA/2014
KY680366	USA	North America	2015	Asian	KY680366/USA/2015
KY680367	USA	North America	2014	Asian	KY680367/USA/2014
KY680368	USA	North America	2014	Asian	KY680368/USA/2014
KY680369	USA	North America	2014	Asian	KY680369/USA/2014
KY680370	USA	North America	2014	Asian	KY680370/USA/2014
KY680371	USA	North America	2014	Asian	KY680371/USA/2014
KY680372	USA	North America	2014	Asian	KY680372/USA/2014
KY680373	USA	North America	2014	Asian	KY680373/USA/2014
KY680374	USA	North America	2014	Asian	KY680374/USA/2014
KY680375	USA	North America	2014	Asian	KY680375/USA/2014
KY680376	USA	North America	2014	Asian	KY680376/USA/2014
KY680377	USA	North America	2014	Asian	KY680377/USA/2014
KY680378	USA	North America	2014	Asian	KY680378/USA/2014
KY680379	USA	North America	2014	Asian	KY680379/USA/2014
KY680380	USA	North America	2014	Asian	KY680380/USA/2014
KY680381	USA	North America	2014	Asian	KY680381/USA/2014
KY680382	USA	North America	2014	Asian	KY680382/USA/2014
KY680383	USA	North America	2014	Asian	KY680383/USA/2014
KY680384	USA	North America	2014	Asian	KY680384/USA/2014
KY680385	USA	North America	2014	Asian	KY680385/USA/2014
KY680386	USA	North America	2014	Asian	KY680386/USA/2014
KY680387	USA	North America	2014	Asian	KY680387/USA/2014
KY680388	USA	North America	2014	Asian	KY680388/USA/2014
KY680389	USA	North America	2015	Asian	KY680389/USA/2015
KY680390	USA	North America	2014	Asian	KY680390/USA/2014
KY680391	USA	North America	2014	Asian	KY680391/USA/2014
KY680392	USA	North America	2014	Asian	KY680392/USA/2014
KY680393	USA	North America	2014	Asian	KY680393/USA/2014
KY680394	USA	North America	2014	Asian	KY680394/USA/2014
KY680395	USA	North America	2014	Asian	KY680395/USA/2014
KY680396	USA	North America	2014	Asian	KY680396/USA/2014
KY680397	USA	North America	2014	Asian	KY680397/USA/2014
KY680398	USA	North America	2014	Asian	KY680398/USA/2014
KY680399	USA	North America	2014	Asian	KY680399/USA/2014
KY680400	USA	North America	2014	Asian	KY680400/USA/2014
KY680401	USA	North America	2014	Asian	KY680401/USA/2014
KY680402	USA	North America	2014	Asian	KY680402/USA/2014
KY680403	USA	North America	2014	Asian	KY680403/USA/2014
KY680404	USA	North America	2014	Asian	KY680404/USA/2014
KY680405	USA	North America	2014	Asian	KY680405/USA/2014
KY680406	USA	North America	2014	Asian	KY680406/USA/2014
KY680407	USA	North America	2014	Asian	KY680407/USA/2014
KY680408	USA	North America	2014	Asian	KY680408/USA/2014
KY680409	USA	North America	2014	Asian	KY680409/USA/2014
KY680410	USA	North America	2014	Asian	KY680410/USA/2014
KY680411	USA	North America	2014	Asian	KY680411/USA/2014
KY680412	USA	North America	2014	Asian	KY680412/USA/2014
KY680413	USA	North America	2014	Asian	KY680413/USA/2014
KY680414	USA	North America	2014	Asian	KY680414/USA/2014
KY703888	Nicaragua	Central America/Caribbean	2015	Asian	KY703888/Nicaragua/2015
KY703889	Nicaragua	Central America/Caribbean	2015	Asian	KY703889/Nicaragua/2015
KY703890	Nicaragua	Central America/Caribbean	2015	Asian	KY703890/Nicaragua/2015
KY703891	Nicaragua	Central America/Caribbean	2015	Asian	KY703891/Nicaragua/2015
KY703892	Nicaragua	Central America/Caribbean	2015	Asian	KY703892/Nicaragua/2015
KY703893	Nicaragua	Central America/Caribbean	2015	Asian	KY703893/Nicaragua/2015
KY703894	Nicaragua	Central America/Caribbean	2015	Asian	KY703894/Nicaragua/2015
KY703895	Nicaragua	Central America/Caribbean	2015	Asian	KY703895/Nicaragua/2015
KY703896	Nicaragua	Central America/Caribbean	2014	Asian	KY703896/Nicaragua/2014
KY703897	Nicaragua	Central America/Caribbean	2015	Asian	KY703897/Nicaragua/2015
KY703898	Nicaragua	Central America/Caribbean	2015	Asian	KY703898/Nicaragua/2015
KY703899	Nicaragua	Central America/Caribbean	2015	Asian	KY703899/Nicaragua/2015
KY703900	Nicaragua	Central America/Caribbean	2015	Asian	KY703900/Nicaragua/2015
KY703901	Nicaragua	Central America/Caribbean	2015	Asian	KY703901/Nicaragua/2015
KY703902	Nicaragua	Central America/Caribbean	2015	Asian	KY703902/Nicaragua/2015
KY703903	Nicaragua	Central America/Caribbean	2015	Asian	KY703903/Nicaragua/2015
KY703904	Nicaragua	Central America/Caribbean	2014	Asian	KY703904/Nicaragua/2014
KY703905	Nicaragua	Central America/Caribbean	2015	Asian	KY703905/Nicaragua/2015
KY703906	Nicaragua	Central America/Caribbean	2015	Asian	KY703906/Nicaragua/2015
KY703907	Nicaragua	Central America/Caribbean	2015	Asian	KY703907/Nicaragua/2015
KY703908	Nicaragua	Central America/Caribbean	2014	Asian	KY703908/Nicaragua/2014
KY703909	Nicaragua	Central America/Caribbean	2015	Asian	KY703909/Nicaragua/2015
KY703910	Nicaragua	Central America/Caribbean	2015	Asian	KY703910/Nicaragua/2015
KY703911	Nicaragua	Central America/Caribbean	2015	Asian	KY703911/Nicaragua/2015
KY703913	Nicaragua	Central America/Caribbean	2015	Asian	KY703913/Nicaragua/2015
KY703914	Nicaragua	Central America/Caribbean	2015	Asian	KY703914/Nicaragua/2015
KY703915	Nicaragua	Central America/Caribbean	2015	Asian	KY703915/Nicaragua/2015
KY703916	Nicaragua	Central America/Caribbean	2015	Asian	KY703916/Nicaragua/2015
KY703917	Nicaragua	Central America/Caribbean	2016	Asian	KY703917/Nicaragua/2016
KY703918	Nicaragua	Central America/Caribbean	2015	Asian	KY703918/Nicaragua/2015
KY703919	Nicaragua	Central America/Caribbean	2015	Asian	KY703919/Nicaragua/2015
KY703920	Nicaragua	Central America/Caribbean	2015	Asian	KY703920/Nicaragua/2015
KY703921	Nicaragua	Central America/Caribbean	2015	Asian	KY703921/Nicaragua/2015
KY703922	Nicaragua	Central America/Caribbean	2015	Asian	KY703922/Nicaragua/2015
KY703923	Nicaragua	Central America/Caribbean	2015	Asian	KY703923/Nicaragua/2015
KY703924	Nicaragua	Central America/Caribbean	2015	Asian	KY703924/Nicaragua/2015
KY703925	Nicaragua	Central America/Caribbean	2015	Asian	KY703925/Nicaragua/2015
KY703926	Nicaragua	Central America/Caribbean	2015	Asian	KY703926/Nicaragua/2015
KY703927	Nicaragua	Central America/Caribbean	2015	Asian	KY703927/Nicaragua/2015
KY703928	Nicaragua	Central America/Caribbean	2015	Asian	KY703928/Nicaragua/2015
KY703930	Nicaragua	Central America/Caribbean	2015	Asian	KY703930/Nicaragua/2015
KY703931	Nicaragua	Central America/Caribbean	2015	Asian	KY703931/Nicaragua/2015
KY703932	Nicaragua	Central America/Caribbean	2015	Asian	KY703932/Nicaragua/2015
KY703933	Nicaragua	Central America/Caribbean	2015	Asian	KY703933/Nicaragua/2015
KY703934	Nicaragua	Central America/Caribbean	2015	Asian	KY703934/Nicaragua/2015
KY703935	Nicaragua	Central America/Caribbean	2015	Asian	KY703935/Nicaragua/2015
KY703936	Nicaragua	Central America/Caribbean	2015	Asian	KY703936/Nicaragua/2015
KY703937	Nicaragua	Central America/Caribbean	2015	Asian	KY703937/Nicaragua/2015
KY703938	Nicaragua	Central America/Caribbean	2015	Asian	KY703938/Nicaragua/2015
KY703940	Nicaragua	Central America/Caribbean	2014	Asian	KY703940/Nicaragua/2014
KY703942	Nicaragua	Central America/Caribbean	2015	Asian	KY703942/Nicaragua/2015
KY703943	Nicaragua	Central America/Caribbean	2015	Asian	KY703943/Nicaragua/2015
KY703944	Nicaragua	Central America/Caribbean	2015	Asian	KY703944/Nicaragua/2015
KY703945	Nicaragua	Central America/Caribbean	2015	Asian	KY703945/Nicaragua/2015
KY703946	Nicaragua	Central America/Caribbean	2015	Asian	KY703946/Nicaragua/2015
KY703947	Nicaragua	Central America/Caribbean	2014	Asian	KY703947/Nicaragua/2014
KY703948	Nicaragua	Central America/Caribbean	2015	Asian	KY703948/Nicaragua/2015
KY703949	Nicaragua	Central America/Caribbean	2015	Asian	KY703949/Nicaragua/2015
KY703950	Nicaragua	Central America/Caribbean	2014	Asian	KY703950/Nicaragua/2014
KY703951	Nicaragua	Central America/Caribbean	2015	Asian	KY703951/Nicaragua/2015
KY703952	Nicaragua	Central America/Caribbean	2015	Asian	KY703952/Nicaragua/2015
KY703954	Nicaragua	Central America/Caribbean	2014	Asian	KY703954/Nicaragua/2014
KY703955	Nicaragua	Central America/Caribbean	2015	Asian	KY703955/Nicaragua/2015
KY703956	Nicaragua	Central America/Caribbean	2014	Asian	KY703956/Nicaragua/2014
KY703957	Nicaragua	Central America/Caribbean	2015	Asian	KY703957/Nicaragua/2015
KY703958	Nicaragua	Central America/Caribbean	2015	Asian	KY703958/Nicaragua/2015
KY703959	Nicaragua	Central America/Caribbean	2014	Asian	KY703959/Nicaragua/2014
KY703960	Nicaragua	Central America/Caribbean	2015	Asian	KY703960/Nicaragua/2015
KY703961	Nicaragua	Central America/Caribbean	2015	Asian	KY703961/Nicaragua/2015
KY703962	Nicaragua	Central America/Caribbean	2015	Asian	KY703962/Nicaragua/2015
KY703963	Nicaragua	Central America/Caribbean	2015	Asian	KY703963/Nicaragua/2015
KY703965	Nicaragua	Central America/Caribbean	2015	Asian	KY703965/Nicaragua/2015
KY703966	Nicaragua	Central America/Caribbean	2015	Asian	KY703966/Nicaragua/2015
KY703967	Nicaragua	Central America/Caribbean	2015	Asian	KY703967/Nicaragua/2015
KY703968	Nicaragua	Central America/Caribbean	2015	Asian	KY703968/Nicaragua/2015
KY703969	Nicaragua	Central America/Caribbean	2014	Asian	KY703969/Nicaragua/2014
KY703970	Nicaragua	Central America/Caribbean	2015	Asian	KY703970/Nicaragua/2015
KY703971	Nicaragua	Central America/Caribbean	2015	Asian	KY703971/Nicaragua/2015
KY703972	Nicaragua	Central America/Caribbean	2014	Asian	KY703972/Nicaragua/2014
KY703973	Nicaragua	Central America/Caribbean	2015	Asian	KY703973/Nicaragua/2015
KY703974	Nicaragua	Central America/Caribbean	2015	Asian	KY703974/Nicaragua/2015
KY703975	Nicaragua	Central America/Caribbean	2015	Asian	KY703975/Nicaragua/2015
KY703976	Nicaragua	Central America/Caribbean	2015	Asian	KY703976/Nicaragua/2015
KY703977	Nicaragua	Central America/Caribbean	2015	Asian	KY703977/Nicaragua/2015
KY703978	Nicaragua	Central America/Caribbean	2015	Asian	KY703978/Nicaragua/2015
KY703979	Nicaragua	Central America/Caribbean	2015	Asian	KY703979/Nicaragua/2015
KY703980	Nicaragua	Central America/Caribbean	2015	Asian	KY703980/Nicaragua/2015
KY703982	Nicaragua	Central America/Caribbean	2015	Asian	KY703982/Nicaragua/2015
KY703983	Nicaragua	Central America/Caribbean	2014	Asian	KY703983/Nicaragua/2014
KY703984	Nicaragua	Central America/Caribbean	2014	Asian	KY703984/Nicaragua/2014
KY703985	Nicaragua	Central America/Caribbean	2015	Asian	KY703985/Nicaragua/2015
KY703986	Nicaragua	Central America/Caribbean	2015	Asian	KY703986/Nicaragua/2015
KY703987	Nicaragua	Central America/Caribbean	2015	Asian	KY703987/Nicaragua/2015
KY703988	Nicaragua	Central America/Caribbean	2014	Asian	KY703988/Nicaragua/2014
KY703989	Nicaragua	Central America/Caribbean	2014	Asian	KY703989/Nicaragua/2014
KY703990	Nicaragua	Central America/Caribbean	2015	Asian	KY703990/Nicaragua/2015
KY703991	Nicaragua	Central America/Caribbean	2015	Asian	KY703991/Nicaragua/2015
KY703992	Nicaragua	Central America/Caribbean	2015	Asian	KY703992/Nicaragua/2015
KY703993	Nicaragua	Central America/Caribbean	2014	Asian	KY703993/Nicaragua/2014
KY703994	Nicaragua	Central America/Caribbean	2015	Asian	KY703994/Nicaragua/2015
KY703995	Nicaragua	Central America/Caribbean	2015	Asian	KY703995/Nicaragua/2015
KY703996	Nicaragua	Central America/Caribbean	2015	Asian	KY703996/Nicaragua/2015
KY703997	Nicaragua	Central America/Caribbean	2015	Asian	KY703997/Nicaragua/2015
KY703998	Nicaragua	Central America/Caribbean	2015	Asian	KY703998/Nicaragua/2015
KY703999	Nicaragua	Central America/Caribbean	2015	Asian	KY703999/Nicaragua/2015
KY704000	Nicaragua	Central America/Caribbean	2015	Asian	KY704000/Nicaragua/2015
KY704001	Nicaragua	Central America/Caribbean	2015	Asian	KY704001/Nicaragua/2015
KY704002	Nicaragua	Central America/Caribbean	2015	Asian	KY704002/Nicaragua/2015
KY704942	Brazil	South America	2016	Central Africa	KY704942/Brazil/2016
KY704954	Brazil	South America	2016	Central Africa	KY704954/Brazil/2016
KY704955	Brazil	South America	2016	Central Africa	KY704955/Brazil/2016
KY751908	Australia	Australia	2016	Indian Ocean	KY751908/Australia/2016
KY883764	Singapore	Southeast Asia	2013	Asian	KY883764/Singapore/2013
LC259082	Thailand	Southeast Asia	1958	Asian	LC259082/Thailand/1958
LC259083	Indonesia	Southeast Asia	2009	Asian	LC259083/Indonesia/2009
LC259084	Philippines	Southeast Asia	2012	Asian	LC259084/Philippines/2012
LC259085	Indonesia	Southeast Asia	2012	Asian	LC259085/Indonesia/2012
LC259086	Indonesia	Southeast Asia	2013	Asian	LC259086/Indonesia/2013
LC259087	Indonesia	Southeast Asia	2013	Asian	LC259087/Indonesia/2013
LC259088	Tonga	South Pacific	2014	Asian	LC259088/Tonga/2014
LC259089	Dominica	Central America/Caribbean	2014	Asian	LC259089/Dominica/2014
LC259090	Colombia	South America	2015	Asian	LC259090/Colombia/2015
LC259091	Indonesia	Southeast Asia	2015	Asian	LC259091/Indonesia/2015
LC259092	Cuba	Central America/Caribbean	2016	Asian	LC259092/Cuba/2016
LC259093	Malaysia	Southeast Asia	2009	Indian Ocean	LC259093/Malaysia/2009
LC259094	Angola	Africa	2016	Central Africa	LC259094/Angola/2016
LN898093	Martinique	Central America/Caribbean	2013	Asian	LN898093/Martinique/2013
LN898094	Guadeloupe	Central America/Caribbean	2014	Asian	LN898094/Guadeloupe/2014
LN898095	Martinique	Central America/Caribbean	2014	Asian	LN898095/Martinique/2014
LN898096	Martinique	Central America/Caribbean	2014	Asian	LN898096/Martinique/2014
LN898097	Guadeloupe	Central America/Caribbean	2014	Asian	LN898097/Guadeloupe/2014
LN898098	Guadeloupe	Central America/Caribbean	2014	Asian	LN898098/Guadeloupe/2014
LN898099	Guadeloupe	Central America/Caribbean	2014	Asian	LN898099/Guadeloupe/2014
LN898100	Martinique	Central America/Caribbean	2014	Asian	LN898100/Martinique/2014
LN898101	Martinique	Central America/Caribbean	2014	Asian	LN898101/Martinique/2014
LN898102	Guadeloupe	Central America/Caribbean	2014	Asian	LN898102/Guadeloupe/2014
LN898103	Guadeloupe	Central America/Caribbean	2014	Asian	LN898103/Guadeloupe/2014
LN898104	Martinique	Central America/Caribbean	2014	Asian	LN898104/Martinique/2014
LN898105	Martinique	Central America/Caribbean	2014	Asian	LN898105/Martinique/2014
LN898106	Martinique	Central America/Caribbean	2014	Asian	LN898106/Martinique/2014
LN898107	Martinique	Central America/Caribbean	2014	Asian	LN898107/Martinique/2014
LN898108	Martinique	Central America/Caribbean	2014	Asian	LN898108/Martinique/2014
LN898109	Martinique	Central America/Caribbean	2014	Asian	LN898109/Martinique/2014
LN898110	Guadeloupe	Central America/Caribbean	2014	Asian	LN898110/Guadeloupe/2014
LN898111	Guadeloupe	Central America/Caribbean	2014	Asian	LN898111/Guadeloupe/2014
LN898112	Martinique	Central America/Caribbean	2014	Asian	LN898112/Martinique/2014
MF001505	USA	North America	2015	Asian	MF001505/USA/2015
MF001506	USA	North America	2015	Asian	MF001506/USA/2015
MF001507	USA	North America	2015	Asian	MF001507/USA/2015
MF001508	USA	North America	2015	Asian	MF001508/USA/2015
MF001509	USA	North America	2015	Asian	MF001509/USA/2015
MF001510	USA	North America	2015	Asian	MF001510/USA/2015
MF001511	USA	North America	2015	Asian	MF001511/USA/2015
MF001512	USA	North America	2015	Asian	MF001512/USA/2015
MF001513	USA	North America	2015	Asian	MF001513/USA/2015
MF001514	USA	North America	2015	Asian	MF001514/USA/2015
MF001515	USA	North America	2015	Asian	MF001515/USA/2015
MF001516	USA	North America	2015	Asian	MF001516/USA/2015
MF001517	USA	North America	2015	Asian	MF001517/USA/2015
MF001518	USA	North America	2015	Asian	MF001518/USA/2015
MF001519	USA	North America	2015	Asian	MF001519/USA/2015
MF076568	Laos	Southeast Asia	2013	Indian Ocean	MF076568/Laos/2013
MF076569	Laos	Southeast Asia	2013	Indian Ocean	MF076569/Laos/2013
MF076570	Laos	Southeast Asia	2013	Indian Ocean	MF076570/Laos/2013
MF076571	Laos	Southeast Asia	2013	Indian Ocean	MF076571/Laos/2013
MF076572	Laos	Southeast Asia	2013	Indian Ocean	MF076572/Laos/2013
MF076573	Laos	Southeast Asia	2012	Indian Ocean	MF076573/Laos/2012
MF076574	Laos	Southeast Asia	2012	Indian Ocean	MF076574/Laos/2012
MF076575	Laos	Southeast Asia	2012	Indian Ocean	MF076575/Laos/2012
MF076576	Laos	Southeast Asia	2012	Indian Ocean	MF076576/Laos/2012
MF076577	Laos	Southeast Asia	2012	Indian Ocean	MF076577/Laos/2012
MF499120	China	East Asia	2016	Indian Ocean	MF499120/China-Hong Kong/2016
MF740874	Pakistan	South Asia	2017	Indian Ocean	MF740874/Pakistan/2017
MF773559	Samoa	South Pacific	2014	Asian	MF773559/Samoa/2014
MF773560	Caribbean	Central America/Caribbean	2014	Asian	MF773560/Caribbean/2014
MF773561	Indonesia	Southeast Asia	2011	Asian	MF773561/Indonesia/2011
MF773562	Kiribati	South Pacific	2015	Asian	MF773562/Kiribati/2015
MF773563	Philippines	Southeast Asia	2014	Asian	MF773563/Philippines/2014
MF773564	Philippines	Southeast Asia	2016	Asian	MF773564/Philippines/2016
MF773566	Bangladesh	South Asia	2017	Indian Ocean	MF773566/Bangladesh/2017
MF773567	Borneo	Southeast Asia	2011	Indian Ocean	MF773567/Borneo/2011
MF773568	Malaysia	Southeast Asia	2008	Indian Ocean	MF773568/Malaysia/2008
MF773569	Papua New Guinea	South Pacific	2013	Indian Ocean	MF773569/Papua New Guinea/2013
MF774613	Pakistan	South Asia	2016	Indian Ocean	MF774613/Pakistan/2016
MF774614	Pakistan	South Asia	2016	Indian Ocean	MF774614/Pakistan/2016
MF774615	Pakistan	South Asia	2016	Indian Ocean	MF774615/Pakistan/2016
MF774616	Pakistan	South Asia	2016	Indian Ocean	MF774616/Pakistan/2016
MF774617	Pakistan	South Asia	2016	Indian Ocean	MF774617/Pakistan/2016
MF774618	Pakistan	South Asia	2016	Indian Ocean	MF774618/Pakistan/2016
MF774619	Pakistan	South Asia	2016	Indian Ocean	MF774619/Pakistan/2016
MG000875	Haiti	Central America/Caribbean	2016	Central Africa	MG000875/Haiti/2016
MG000876	Haiti	Central America/Caribbean	2016	Central Africa	MG000876/Haiti/2016
MG049915	Italy	Europe	2017	Indian Ocean	MG049915/Italy/2017
MG137428	India	South Asia	2016	Indian Ocean	MG137428/India/2016
MG649970	Brazil	South America	2016	Central Africa	MG649970/Brazil/2016
MG649971	Brazil	South America	2016	Central Africa	MG649971/Brazil/2016
MG649972	Brazil	South America	2016	Central Africa	MG649972/Brazil/2016
MG649973	Brazil	South America	2016	Central Africa	MG649973/Brazil/2016
MG649974	Brazil	South America	2016	Central Africa	MG649974/Brazil/2016
MG649975	Brazil	South America	2016	Central Africa	MG649975/Brazil/2016
MG649976	Brazil	South America	2016	Central Africa	MG649976/Brazil/2016
MG649977	Brazil	South America	2016	Central Africa	MG649977/Brazil/2016
MG649978	Brazil	South America	2017	Central Africa	MG649978/Brazil/2017
MG649979	Brazil	South America	2017	Central Africa	MG649979/Brazil/2017
MG649980	Brazil	South America	2016	Central Africa	MG649980/Brazil/2016
MG649981	Brazil	South America	2016	Central Africa	MG649981/Brazil/2016
MG649982	Brazil	South America	2017	Central Africa	MG649982/Brazil/2017
MG649983	Brazil	South America	2016	Central Africa	MG649983/Brazil/2016
MG649984	Brazil	South America	2015	Central Africa	MG649984/Brazil/2015
MG664850	China	East Asia	2010	Indian Ocean	MG664850/China-Shenzhen/2010
MG664851	China	East Asia	2012	Asian	MG664851/China-Shenzhen/2012
MG912993	China	East Asia	2017	Indian Ocean	MG912993/China-Zhejiang/2017
MG921596	Mexico	Central America/Caribbean	2015	Asian	MG921596/Mexico/2015
MG925665	China	East Asia	2017	Indian Ocean	MG925665/China-Henan/2017
MG967666	Haiti	Central America/Caribbean	2014	Asian	MG967666/Haiti/2014
MH229986	Mauritius	Indian Ocean	2006	Indian Ocean	MH229986/Mauritius/2006
MH329293	Colombia	South America	2014	Asian	MH329293/Colombia/2014
MH329294	Colombia	South America	2014	Asian	MH329294/Colombia/2014
MH329295	Colombia	South America	2014	Asian	MH329295/Colombia/2014
MH329296	Colombia	South America	2014	Asian	MH329296/Colombia/2014
MH329297	Colombia	South America	2014	Asian	MH329297/Colombia/2014
MH329298	Colombia	South America	2014	Asian	MH329298/Colombia/2014
MH329299	Colombia	South America	2014	Asian	MH329299/Colombia/2014
MH329300	Colombia	South America	2014	Asian	MH329300/Colombia/2014
MH329301	Colombia	South America	2014	Asian	MH329301/Colombia/2014
MH329302	Colombia	South America	2014	Asian	MH329302/Colombia/2014
MH329303	Colombia	South America	2014	Asian	MH329303/Colombia/2014
MH329304	Colombia	South America	2014	Asian	MH329304/Colombia/2014
MH359139	Colombia	South America	2014	Asian	MH359139/Colombia/2014
MH359140	Colombia	South America	2014	Asian	MH359140/Colombia/2014
MH359141	Colombia	South America	2014	Asian	MH359141/Colombia/2014
MH359142	Colombia	South America	2014	Asian	MH359142/Colombia/2014
MH400249	China	East Asia	2017	Indian Ocean	MH400249/China-Zhejiang/2017
MH423797	Kenya	Africa	2016	Indian Ocean	MH423797/Kenya/2016
MH423798	Kenya	Africa	2016	Indian Ocean	MH423798/Kenya/2016
MH423799	Kenya	Africa	2016	Indian Ocean	MH423799/Kenya/2016
MH423800	Kenya	Africa	2016	Indian Ocean	MH423800/Kenya/2016
MH423801	Kenya	Africa	2016	Indian Ocean	MH423801/Kenya/2016
MH423802	Kenya	Africa	2016	Indian Ocean	MH423802/Kenya/2016
MH423803	Kenya	Africa	2016	Indian Ocean	MH423803/Kenya/2016
MH423804	Kenya	Africa	2016	Indian Ocean	MH423804/Kenya/2016
MH423805	Kenya	Africa	2016	Indian Ocean	MH423805/Kenya/2016
MH423806	Kenya	Africa	2016	Indian Ocean	MH423806/Kenya/2016
MH507158	Italy	Europe	2017	Indian Ocean	MH507158/Italy/2017
MH670649	China	East Asia	2009	Asian	MH670649/China-Yunnan/2009
MH754507	Italy	Europe	2017	Indian Ocean	MH754507/Italy/2017
MH823663	Brazil	South America	2017	Central Africa	MH823663/Brazil/2017
MH823664	Brazil	South America	2017	Central Africa	MH823664/Brazil/2017
MH823665	Brazil	South America	2017	Central Africa	MH823665/Brazil/2017
MH823666	Brazil	South America	2017	Central Africa	MH823666/Brazil/2017
MH823667	Brazil	South America	2017	Central Africa	MH823667/Brazil/2017
MH823668	Brazil	South America	2017	Central Africa	MH823668/Brazil/2017
MK028838	Sri Lanka	South Asia	2006	Indian Ocean	MK028838/Sri Lanka/2006
MK028839	USA	North America	1986	Asian	MK028839/USA/1986
MK086029	Sri Lanka	South Asia	2006	Indian Ocean	MK086029/Sri Lanka/2006
MK120194	Italy	Europe	2017	Indian Ocean	MK120194/Italy/2017
MK120195	Italy	Europe	2017	Indian Ocean	MK120195/Italy/2017
MK120196	Italy	Europe	2017	Indian Ocean	MK120196/Italy/2017
MK120197	Italy	Europe	2017	Indian Ocean	MK120197/Italy/2017
MK120198	Italy	Europe	2017	Indian Ocean	MK120198/Italy/2017
MK120199	Italy	Europe	2017	Indian Ocean	MK120199/Italy/2017
MK120200	Italy	Europe	2017	Indian Ocean	MK120200/Italy/2017
MK120201	Italy	Europe	2007	Indian Ocean	MK120201/Italy/2007
MK120202	Italy	Europe	2007	Indian Ocean	MK120202/Italy/2007
MK473621	India	South Asia	2016	Indian Ocean	MK473621/India/2016
MK473622	India	South Asia	2016	Indian Ocean	MK473622/India/2016
MK473623	India	South Asia	2016	Indian Ocean	MK473623/India/2016
MK473624	India	South Asia	2016	Indian Ocean	MK473624/India/2016
MK473625	India	South Asia	2016	Indian Ocean	MK473625/India/2016
MK473626	India	South Asia	2016	Indian Ocean	MK473626/India/2016
MK473627	India	South Asia	2016	Indian Ocean	MK473627/India/2016
MK473628	India	South Asia	2016	Indian Ocean	MK473628/India/2016
MK690206	Republic of the Congo	Africa	2019	Central Africa	MK690206/Republic of the Congo/2019
MK935343	Republic of the Congo	Africa	2019	Central Africa	MK935343/Republic of the Congo/2019
MK935344	Republic of the Congo	Africa	2019	Central Africa	MK935344/Republic of the Congo/2019
JQ065885	China	East Asia	2010	Indian Ocean	JQ065885/China-Guangdong/2010
JQ065886	China	East Asia	2010	Indian Ocean	JQ065886/China-Guangdong/2010
JQ065887	China	East Asia	2010	Indian Ocean	JQ065887/China-Guangdong/2010
JQ065888	China	East Asia	2010	Indian Ocean	JQ065888/China-Guangdong/2010
JQ065889	China	East Asia	2010	Indian Ocean	JQ065889/China-Guangdong/2010
JQ065890	China	East Asia	2010	Indian Ocean	JQ065890/China-Guangdong/2010
JQ065891	China	East Asia	2010	Indian Ocean	JQ065891/China-Guangdong/2010
JQ065892	China	East Asia	2010	Indian Ocean	JQ065892/China-Guangdong/2010
MF503628	China	East Asia	2016	Indian Ocean	MF503628/China-Guangdong/2016
KC488650	China	East Asia	2012	Asian	KC488650/China-Zhejiang/2012
ZY1908	China	East Asia	2019	Indian Ocean	ZY1908/China-Guizhou/2019
