# Supplementary material for: Source-tracking of the Chinese Chikungunya viruses suggests that Indian subcontinent and Southeast Asia act as major hubs for the recent global spread of Chikungunya virus
Source: Virol J. 2021 Oct 11;18:203. doi: 10.1186/s12985-021-01665-2 (PMC8507386; doi:10.1186/s12985-021-01665-2)
Supplement: Supplementary file 2 — Additional file 2: Table S2. Summary of the Chinese CHIKV strains with genome sequences. [file 12985_2021_1665_MOESM2_ESM.xlsx]

## Sheet: Sheet1
Table S2. Summary of the Chinese CHIKV strains with genome sequences.
Isolate	NCBI Accession	Species	Year	Main reporting provinces	Genotype
ZY1908	MN756625	Chikungunya virus	2019	Guizhou	IOL
FD080008	GU199350	Chikungunya virus	2008	Guangdong	IOL
SD08Pan	GU199351	Chikungunya virus	2008	Guangdong	IOL
FD080178	GU199352	Chikungunya virus	2008	Guangdong	IOL
FD080231	GU199353	Chikungunya virus	2008	Guangdong	IOL
GD115	HQ846356	Chikungunya virus	2010	Guangdong	IOL
GD113	HQ846357	Chikungunya virus	2010	Guangdong	IOL
GD139	HQ846358	Chikungunya virus	2010	Guangdong	IOL
GD134	HQ846359	Chikungunya virus	2010	Guangdong	IOL
DG891	JQ065885	Chikungunya virus	2010	Guangdong	IOL
DG892	JQ065886	Chikungunya virus	2010	Guangdong	IOL
DG893	JQ065887	Chikungunya virus	2010	Guangdong	IOL
DG894	JQ065888	Chikungunya virus	2010	Guangdong	IOL
DG895	JQ065889	Chikungunya virus	2010	Guangdong	IOL
GZ0991	JQ065890	Chikungunya virus	2010	Guangdong	IOL
GZ1029	JQ065891	Chikungunya virus	2010	Guangdong	IOL
GZ3626	JQ065892	Chikungunya virus	2010	Guangdong	IOL
CHI2010	JQ067624	Chikungunya virus	2010	Guangdong	ECSA
GD05/2010	JX088705	Chikungunya virus	2010	Guangdong	ECSA
hk01	MF503628	Chikungunya virus	2016	Hong Kong	IOL
hk02	MF499120	Chikungunya virus	2016	Hong Kong	IOL
SZ1050	MG664850	Chikungunya virus	2010	Shenzhen	IOL
SZ1239	MG664851	Chikungunya virus	2012	Shenzhen	Asian
CHIKV-JC2012	KC488650	Chikungunya virus	2012	Zhejiang	Asian
chik-sy	KF318729	Chikungunya virus	2012	Zhejiang	Asian
ZJQZ3 2017	MG912993	Chikungunya virus	2017	Zhejiang	IOL
QZ0823	MH400249	Chikungunya virus	2017	Zhejiang	IOL
CHIKV/Henan001/2017	MG925665	Chikungunya virus	2017	Henan	IOL
Malaysia-2009	MH670649	Chikungunya virus	2009	Yunnan	Asian
