# Supplementary material for: Source-tracking of the Chinese Chikungunya viruses suggests that Indian subcontinent and Southeast Asia act as major hubs for the recent global spread of Chikungunya virus
Source: Virol J. 2021 Oct 11;18:203. doi: 10.1186/s12985-021-01665-2 (PMC8507386; doi:10.1186/s12985-021-01665-2)
Supplement: Supplementary file 3 — Additional file 3: Table S3. The distinct mutations associated with CHIKV genotype/lineages. [file 12985_2021_1665_MOESM3_ESM.xlsx]

## Sheet: Sheet1
Table S3. The distinct mutations associated with CHIKV Genotype/lineage
Genotype/lineage	Mutations descriped previously									Mutations identified in this study
	nonstructural polyprotein				structural polyprotein					nonstructural polyprotein				structural polyprotein
	nsP1	nsP2	nsP3	nsP4	capsid	E3	E2	6K	E1	nsP1	nsP2	nsP3	nsP4	capsid	E3	E2	6K	E1
A.re/CI (n=391)	P33S,A127T,K253M,S454G	P16L,S54S,I69V,Q273L,K338M,H374H,N768S	V376I,L377H,T378T,L379-,P380-,P381-,T382-	V43L,G82R,T101V,Q235R,T254T,E280D,A366A,Q500Q,V582A	P23P,Q37K,A55V,Q78R,A93V	Q19R,R44S	V157A,A164A,G194S,G205D,N207S,T211T,V368A,V386V	T45M,A47T	S72S,A98T,K211E,A226A,D284D,P304S	A100A,A120E,S473R,I481I,D486N,K488Q,R491Q,R507H	H130H,E145E,R170K,T179I,S218S,P352P,V466V,I486I,H543Y,A604A,V645A,I659V,I683V,G720G,A793A	I175V,I176I,S196A,M213V,Y217H,T224I,S283N,S326S,Q328Q,T330S,A331V,Q332R,S336M,T337T,V349A,V353T,I366A,P367L,D372D,R374G,I383T,E384G,M394M,T413I,V421I,L422T,L434Q,I437T,I444T,A449I,L451F,Q452R,L455P,V457I,A458T,T459V,P461L,N462S,P471P,D483N,E484D,S517S	M58T,K85K,S90A,P93P,I111I,F269L,K271R,A481A,V555I,V604I	F3F,V27V,R63K,K74Q,D80N,P81T,K82N,H119H	L7M,K29K,S33K,K52Q	T74M,L84F,A103A,S118G,K149R,I222V,L248F,I255V,V264V,T284I,H307Q,T312T,H313H,V317I,T318R,M342L,T344T,V371L,V377I,T384V	A8V,L20M,I54V	I142I,A145A,A225S,V269M,I276M,T288T,V296L,I317I,T321A,V344I,A379E,L397L,M407M
A.old (n=20)	P33S,K253T,S454G	P16L,S54S,I69V,Q273Q,K338M,H374H,N768N	V376V,L377H,T378T,L379L,P380P,P381T,T382T	V43L,S55S,G82R,T101I,Q235R,T254T,E280D,A366A,Q500Q,V582A	P23P,Q37K,A55A,Q78R,A93V	Q19Q,R44S	V157A,A164A,G194S,G205D,N207N,T211T,V368V	T45T,A47T	S72S,A98T,K211E,A226A,D284D,P304P	A100A,A120A,S473R,I481I,D486N,K488Q,R491Q,R507H	H130H,E145E,R170K,T179I,S218S,P352P,V466V,I486I,H543Y,A604V,V645A,I659V,I683V,G720G,A793A	S77S,I175V,I176I,S196A,M213M,Y217Y,T224T,S283N,S326S,Q328Q,T330S,A331V,Q332Q,S336T,T337T,V349A,V353T,I366A,P367L,D372D,R374G,I383I,E384G,M394M,T413T,V421I,L422T,L434L,I437A,I444T,L451L,Q452Q,L455P,V457T,A458T,P461L,N462S,P471P,D483D,E484E,S517P	M58T,K85K,S90A,P93P,I111I,F269F,K271K,A481A,V555I,V604I	F3F,V27V,R63K,K74Q,D80N,P81M,K82N,H119H	L7M,K29K,S33K,K52Q	T74M,L84F,A103A,S118G,K149R,I222V,L248L,I255V,V264V,T284I,H307Q,T312T,H313H,V317I,T318R,M342L,T344T,V371V,T384V	A8V,L20L,M52L,I54V	I142V,A145S,A225S,V269M,I276M,T288T,V296L,I317I,T321A,V344I,L397L,M407M
EA/SA (n=8)	P33P,K253K,S454S	P16P,S54S,I69V,Q273Q,K338K,H374H,N768N	V376I,L377H,T378T,L379L,P380P,P381S,T382A	V43A,G82R,T101T,Q235Q,T254T,E280E,A366T,Q500Q,V582V	P23P,Q37Q,A55A,Q78Q,A93A	Q19Q,R44R	V157V,A164A,G194G,G205G,N207N,T211I,V368V,V386V	T45T,A47A	S72N,A98A,K211K,A226A,D284D,P304P	A100A,A120A,S473S,I481T,D486D,K488Q,R491R,R507R	H130H,E145E,R170K,T179I,S218T,P352P,V466M,I486I,H543Y,A604A,V645A,I659V,I683V,G720G,A793A	S77S,I175V,I176V,S196A,M213M,Y217Y,T224T,S283S,S326P,Q328Q,T330S,A331V,Q332Q,V334A,S336T,T337T,V349V,V353I,I366A,P367L,D372D,R374G,I383T,E384G,M394M,T413T,V421I,L422T,L434L,I437V,I444T,A449M,L451L,Q452Q,V457T,A458A,P461L,N462S,P471P,D483N,E484E,S517S	M58M,K85R,S90S,P93P,I111I,F269F,K271K,A481A,V555V,V604I	F3F,V27V,R63R,K74Q,D80N,P81T,K82N,H119H	L7M,K29K,S33E,K52Q	T74M,L84F,A103A,S118S,K149K,I222V,L248L,I255I,V264V,T284I,H307Q,T312T,H313H,V317V,T318V,M342L,T344A,V371V,T384M	A8V,L20L,M52M,I54I	I142I,A225A,V269M,I276M,T288T,V296L,I317I,T321A,V344I,L397L,M407M
CA (n=50)	P33P,A127T,K253K,S454S	P16P,S54S,I69V,Q273Q,K338K,H374Y,N768N	V376T,L377H,L379L,P380P,P381S,T382T	V43V,G82R,T101T,Q235Q,T254T,E280E,A366T,Q500L,V582V	P23P,Q37Q,A55A,Q78Q,A93A	Q19Q,R44R	V157V,A164T,G194G,G205G,N207N,T211I,V368V,V386V	T45T,A47A	S72N,A98A,K211K,A226A,D284D,P304P	A100A,A120A,S473S,I481I,D486D,K488Q,R491R,R507R	H130H,E145E,R170K,T179I,S218T,P352A,V466M,I486I,H543Y,A604A,V645V,I659V,I683V,G720G,A793A	S77L,I175I,I176V,S196A,M213M,Y217Y,T224T,S283S,S326S,Q328P,T330A,A331A,Q332Q,V334A,S336T,T337T,V349V,V353I,I366A,P367L,D372D,R374R,I383T,E384G,M394M,T413T,V421I,L422T,L434L,I437V,I444T,A449M,L451L,Q452Q,L455P,V457T,A458A,P461L,N462N,P471P,D483N,E484E,S517S	M58M,K85R,S90S,P93S,I111I,F269F,K271K,A481A,V555I,V604I	F3Y,V27V,R63R,K74R,D80N,P81T,K82N,H119Y	L7M,K29R,S33E,K52Q	T74T,L84F,A103T,S118S,K149K,I222V,L248L,I255I,V264V,T284I,H307Q,T312T,H313H,V317V,T318V,M342L,T344T,V371V,T384V	A8V,L20L,M52M,I54V	I142I,A225A,V269V,I276M,T288I,V296L,I317I,T321A,V344I,L397L,M407L
IOL (n=246)	P33P,A127K,K253K,T376M,S454S	P16P,S54N,I69V,Q273Q,K338K,H374Y,N768N	V376T,L377H,T378T,L379L,P380P,P381S,T382T	V43A,S55S,G82R,T101T,Q235Q,T254A,E280E,A366T,Q500L,V582V	P23S,Q37Q,A55A,Q78Q,A93A	Q19Q,R44R	V157V,A164T,G194G,G205G,N207N,T211T,V368V,V386A	T45T,A47A	S72N,A98A,K211K,A226V,D284E,P304P	A100A,A120A,S473S,I481I,D486D,K488R,R491R,R507R	H130H,E145E,R170K,T179I,S218T,P352P,V466M,I486I,H543Y,A604A,V645A,I659V,I683V,G720G,V756V,A793V	S77S,I175I,I176V,S196A,M213M,Y217H,T224T,S283S,S326S,Q328Q,T330S,A331A,Q332Q,V334A,S336T,T337I,V349V,V353I,I366A,P367L,D372D,R374G,I383T,E384G,M394M,T413T,V421I,L422T,L434L,I437V,I444T,A449M,L451L,Q452Q,V457T,A458A,P461P,N462N,D483N,E484E,S517S	M58M,K85R,S90S,P93P,I111I,F269F,K271K,A481A,V555I,V604I	F3F,V27I,R63R,K74Q,D80N,P81T,K82N,H119H	L7M,K29K,S33E,K52Q	T74M,L84F,A103A,S118S,K149K,I222V,L248L,I255I,V264V,T284I,H307Q,T312M,H313H,V317V,T318V,M342L,T344T,V371V,T384M	A8I,L20L,M52M,I54V	I142I,A225A,V269V,I276M,T288T,V296L,I317I,T321A,V344I,L397L,M407M
